# Supplementary material for: l-Tyrosine isopropyl ester
Source: Acta Crystallogr Sect E Struct Rep Online. 2012 Oct 20;68(Pt 11):o3173. doi: 10.1107/S1600536812042377 (PMC3515266; doi:10.1107/S1600536812042377)
Supplement: Supplementary file 1 [file e-68-o3173-sup1.cif]

##############################################################################
#                                                                            #
# This CIF contains the data in a paper accepted for publication in          #
# Acta Crystallographica Section E. It conforms to the requirements of       #
# Notes for Authors for Acta Crystallographica Section E, and has been       #
# peer reviewed under the auspices of the IUCr Commission on Journals.       #
#                                                                            #
# Full details of the Crystallographic Information File format               #
# are given in the paper "The Crystallographic Information File (CIF):       #
# a New Standard Archive File for Crystallography" by S. R. Hall, F. H.      #
# Allen and I. D. Brown [Acta Cryst. (1991), A47, 655-685].                  #
#                                                                            #
# The current version of the core CIF dictionary is obtainable from          #
# ftp://ftp.iucr.org/pub/cif_core.dic.                                       #
#                                                                            #
# Software is freely available for graphical display of the structure(s)     #
# in this CIF. For information consult the CIF software page                 #
# http://www.iucr.org/resources/cif/software.                                #
#                                                                            #
# This file may be used for bona fide research purposes within the           #
# scientific community so long as proper attribution is given to the journal # 
# article from which it was obtained.                                        #
#                                                                            #
##############################################################################
data_I
_audit_creation_method     SHELXL-97
_chemical_name_systematic
;
Isopropyl (2<i>S</i>)-2-amino-3-(4-hydroxyphenyl)propanoate
;
_chemical_name_common
;
<i>L</i>-Tyrosine isopropyl ester
;
_chemical_formula_moiety     'C12 H17 N O3'
_chemical_formula_sum     'C12 H17 N O3'
_chemical_formula_iupac     'C12 H17 N O3'
_chemical_formula_weight     223.27
_chemical_melting_point     ?
_symmetry_cell_setting     orthorhombic
_symmetry_space_group_name_H-M     'P 21 21 21'
_symmetry_space_group_name_hall     'P 2ac 2ab'
loop_
    _symmetry_equiv_pos_as_xyz
    'x, y, z'
    '-x+1/2, -y, z+1/2'
    '-x, y+1/2, -z+1/2'
    'x+1/2, -y+1/2, -z'
_cell_length_a     5.45390(10)
_cell_length_b     14.0521(3)
_cell_length_c     16.5163(4)
_cell_angle_alpha     90.00
_cell_angle_beta     90.00
_cell_angle_gamma     90.00
_cell_volume     1265.79(5)
_cell_formula_units_Z     4
_cell_measurement_reflns_used     13069
_cell_measurement_theta_min     1.0
_cell_measurement_theta_max     25.0
_cell_measurement_temperature     233(2)
_exptl_crystal_description     prism
_exptl_crystal_colour     colorless
_exptl_crystal_size_max     0.4
_exptl_crystal_size_mid     0.3
_exptl_crystal_size_min     0.2
_exptl_crystal_density_diffrn     1.172
_exptl_crystal_density_meas     ?
_exptl_crystal_density_method     'not measured'
_exptl_crystal_F_000     480
_exptl_absorpt_coefficient_mu     0.084
_exptl_absorpt_correction_type     none
_exptl_absorpt_process_details     ?
_exptl_absorpt_correction_T_min     ?
_exptl_absorpt_correction_T_max     ?
_exptl_special_details     ?
_diffrn_ambient_temperature     233(2)
_diffrn_radiation_type     MoK\a
_diffrn_radiation_wavelength     0.71073
_diffrn_radiation_source     'fine-focus sealed tube'
_diffrn_radiation_monochromator     graphite
_diffrn_measurement_device_type     'Nonius KappaCCD'
_diffrn_measurement_method     '\f and \w scans'
_diffrn_detector_area_resol_mean     9.1
_diffrn_reflns_number     8375
_diffrn_reflns_av_R_equivalents     0.0201
_diffrn_reflns_av_sigmaI/netI     0.0133
_diffrn_reflns_theta_min     2.47
_diffrn_reflns_theta_max     25.00
_diffrn_reflns_theta_full     25.00
_diffrn_measured_fraction_theta_max     0.989
_diffrn_measured_fraction_theta_full     0.989
_diffrn_reflns_limit_h_min     -6
_diffrn_reflns_limit_h_max     6
_diffrn_reflns_limit_k_min     -16
_diffrn_reflns_limit_k_max     16
_diffrn_reflns_limit_l_min     -19
_diffrn_reflns_limit_l_max     19
_diffrn_standards_number     0
_diffrn_standards_interval_count     ?
_diffrn_standards_interval_time     ?
_diffrn_standards_decay_%     ?
_refine_special_details
;
Refinement of <i>F</i>^2^ against ALL reflections. The weighted <i>R</i>-factor
<i>wR</i> and goodness of fit <i>S</i> are based on <i>F</i>^2^, conventional
<i>R</i>-factors <i>R</i> are based on <i>F</i>, with <i>F</i> set to zero for
negative <i>F</i>^2^. The threshold expression of <i>F</i>^2^ >
\s(<i>F</i>^2^) is used only for calculating <i>R</i>-factors(gt) <i>etc</i>.
and is not relevant to the choice of reflections for refinement.
<i>R</i>-factors based on <i>F</i>^2^ are statistically about twice as large
as those based on <i>F</i>, and <i>R</i>- factors based on ALL data will be
even larger.
;
_reflns_number_total     1318
_reflns_number_gt     1271
_reflns_threshold_expression     >2sigma(I)
_refine_ls_structure_factor_coef     Fsqd
_refine_ls_matrix_type     full
_refine_ls_R_factor_all     0.0377
_refine_ls_R_factor_gt     0.0364
_refine_ls_wR_factor_gt     0.0979
_refine_ls_wR_factor_ref     0.0991
_refine_ls_goodness_of_fit_ref     1.074
_refine_ls_restrained_S_all     1.074
_refine_ls_number_reflns     1318
_refine_ls_number_parameters     158
_refine_ls_number_restraints     0
_refine_ls_hydrogen_treatment     mixed
_refine_ls_weighting_scheme     calc
_refine_ls_weighting_details
         'calc w=1/[\s^2^(Fo^2^)+(0.0540P)^2^+0.2704P] where P=(Fo^2^+2Fc^2^)/3'
_atom_sites_solution_hydrogens     geom
_atom_sites_solution_primary     direct
_atom_sites_solution_secondary     difmap
_refine_ls_shift/su_max     0.000
_refine_ls_shift/su_mean     0.000
_refine_diff_density_max     0.170
_refine_diff_density_min     -0.152
_refine_ls_extinction_method     SHELXL
_refine_ls_extinction_coef     0.059(14)
_refine_ls_extinction_expression
                                  'Fc^*^=kFc[1+0.001xFc^2^\l^3^/sin(2\q)]^-1/4^'
loop_
    _atom_type_symbol
    _atom_type_description
    _atom_type_scat_dispersion_real
    _atom_type_scat_dispersion_imag
    _atom_type_scat_source
    'C' 'C' 0.0033 0.0016
                         'International Tables Vol C Tables 4.2.6.8 and 6.1.1.4'
    'H' 'H' 0.0000 0.0000
                         'International Tables Vol C Tables 4.2.6.8 and 6.1.1.4'
    'N' 'N' 0.0061 0.0033
                         'International Tables Vol C Tables 4.2.6.8 and 6.1.1.4'
    'O' 'O' 0.0106 0.0060
                         'International Tables Vol C Tables 4.2.6.8 and 6.1.1.4'
_computing_data_collection     'COLLECT (Nonius, 1998)'
_computing_cell_refinement     'SCALEPACK (Otwinowski & Minor, 1997)'
_computing_data_reduction     'DENZO and SCALEPACK (Otwinowski & Minor, 1997)'
_computing_structure_solution     'SHELXS97 (Sheldrick, 2008)'
_computing_structure_refinement     'SHELXL97 (Sheldrick, 2008)'
_computing_molecular_graphics     '<i>Mercury</i> (Macrae <i>et al.</i>, 2008)'
_computing_publication_material     'SHELXL97 (Sheldrick, 2008)'
loop_
    _atom_site_type_symbol
    _atom_site_label
    _atom_site_fract_x
    _atom_site_fract_y
    _atom_site_fract_z
    _atom_site_U_iso_or_equiv
    _atom_site_adp_type
    _atom_site_calc_flag
    _atom_site_refinement_flags
    _atom_site_occupancy
    _atom_site_symmetry_multiplicity
    _atom_site_disorder_assembly
    _atom_site_disorder_group
    N N1 0.2421(4) 0.74601(12) 0.07769(10) 0.0395(4) Uani d . 1 1 . .
    H H1N 0.241(4) 0.7383(17) 0.0246(14) 0.049(6) Uiso d . 1 1 . .
    H H2N 0.096(6) 0.7704(18) 0.0881(16) 0.056(8) Uiso d . 1 1 . .
    O O1 -0.1561(3) 0.61052(12) 0.07928(14) 0.0699(6) Uani d . 1 1 . .
    H H3O 0.483(7) 0.311(2) 0.404(2) 0.089(10) Uiso d . 1 1 . .
    O O2 0.1284(3) 0.49667(10) 0.08581(10) 0.0539(5) Uani d . 1 1 . .
    O O3 0.3192(3) 0.33815(11) 0.40495(10) 0.0528(5) Uani d . 1 1 . .
    C C1 0.0508(4) 0.58592(14) 0.09087(12) 0.0392(5) Uani d . 1 1 . .
    C C2 0.2565(4) 0.65246(13) 0.11620(11) 0.0364(5) Uani d . 1 1 . .
    H H2 0.4156 0.6228 0.1023 0.044 Uiso calc . 1 1 . .
    C C3 0.2457(5) 0.66834(15) 0.20858(12) 0.0495(6) Uani d . 1 1 . .
    H H3A 0.3792 0.7114 0.2239 0.059 Uiso calc . 1 1 . .
    H H3B 0.0910 0.7004 0.2216 0.059 Uiso calc . 1 1 . .
    C C4 0.2644(4) 0.57967(14) 0.25969(11) 0.0418(5) Uani d . 1 1 . .
    C C5 0.4658(5) 0.52015(17) 0.25389(15) 0.0501(6) Uani d . 1 1 . .
    H H5 0.5912 0.5351 0.2170 0.060 Uiso calc . 1 1 . .
    C C6 0.4873(4) 0.43895(16) 0.30120(14) 0.0469(6) Uani d . 1 1 . .
    H H6 0.6246 0.3990 0.2955 0.056 Uiso calc . 1 1 . .
    C C7 0.3068(4) 0.41695(14) 0.35669(12) 0.0401(5) Uani d . 1 1 . .
    C C8 0.1058(4) 0.47529(16) 0.36372(14) 0.0479(6) Uani d . 1 1 . .
    H H8 -0.0183 0.4607 0.4012 0.057 Uiso calc . 1 1 . .
    C C9 0.0861(4) 0.55580(16) 0.31541(14) 0.0475(6) Uani d . 1 1 . .
    H H9 -0.0524 0.5951 0.3208 0.057 Uiso calc . 1 1 . .
    C C10 -0.0553(6) 0.42135(18) 0.07362(19) 0.0698(8) Uani d . 1 1 . .
    H H10 -0.2208 0.4471 0.0849 0.084 Uiso calc . 1 1 . .
    C C11 0.0012(13) 0.3444(2) 0.1322(2) 0.144(2) Uani d . 1 1 . .
    H H11A 0.0004 0.3701 0.1867 0.216 Uiso calc . 1 1 . .
    H H11B 0.1617 0.3181 0.1203 0.216 Uiso calc . 1 1 . .
    H H11C -0.1215 0.2947 0.1278 0.216 Uiso calc . 1 1 . .
    C C12 -0.0438(11) 0.3886(3) -0.0106(2) 0.135(2) Uani d . 1 1 . .
    H H12A -0.0876 0.4405 -0.0465 0.203 Uiso calc . 1 1 . .
    H H12B -0.1574 0.3362 -0.0182 0.203 Uiso calc . 1 1 . .
    H H12C 0.1214 0.3673 -0.0228 0.203 Uiso calc . 1 1 . .
loop_
    _atom_site_aniso_label
    _atom_site_aniso_U_11
    _atom_site_aniso_U_22
    _atom_site_aniso_U_33
    _atom_site_aniso_U_12
    _atom_site_aniso_U_13
    _atom_site_aniso_U_23
    N1 0.0479(11) 0.0363(9) 0.0344(9) -0.0041(8) -0.0001(8) 0.0030(7)
    O1 0.0357(9) 0.0493(9) 0.1246(16) -0.0022(8) 0.0005(11) 0.0016(10)
    O2 0.0557(9) 0.0332(7) 0.0729(11) 0.0001(7) -0.0022(9) -0.0069(7)
    O3 0.0521(10) 0.0499(9) 0.0564(9) 0.0071(8) 0.0075(8) 0.0213(7)
    C1 0.0385(11) 0.0358(10) 0.0433(10) 0.0010(9) 0.0073(9) 0.0020(9)
    C2 0.0382(10) 0.0325(9) 0.0385(9) 0.0019(9) 0.0011(9) -0.0007(7)
    C3 0.0715(15) 0.0377(10) 0.0394(10) 0.0042(12) -0.0017(11) 0.0012(8)
    C4 0.0503(12) 0.0400(10) 0.0351(9) -0.0007(10) -0.0045(9) 0.0012(8)
    C5 0.0470(12) 0.0575(13) 0.0457(11) 0.0040(11) 0.0071(10) 0.0144(11)
    C6 0.0420(12) 0.0513(12) 0.0474(11) 0.0083(11) 0.0019(10) 0.0103(10)
    C7 0.0418(11) 0.0403(10) 0.0382(10) -0.0027(10) -0.0033(9) 0.0051(9)
    C8 0.0439(12) 0.0503(12) 0.0495(12) 0.0010(11) 0.0075(10) 0.0089(10)
    C9 0.0445(12) 0.0483(12) 0.0498(12) 0.0079(10) 0.0025(10) 0.0029(10)
    C10 0.0762(19) 0.0401(12) 0.093(2) -0.0166(13) 0.0027(17) -0.0061(13)
    C11 0.268(7) 0.081(2) 0.082(2) -0.073(4) -0.018(4) 0.0200(19)
    C12 0.230(6) 0.109(3) 0.0674(19) -0.105(4) -0.022(3) 0.0063(19)
_geom_special_details
;
All e.s.d.'s (except the e.s.d. in the dihedral angle between two l.s. planes)
are estimated using the full covariance matrix. The cell e.s.d.'s are taken
into account individually in the estimation of e.s.d.'s in distances, angles
and torsion angles; correlations between e.s.d.'s in cell parameters are only
used when they are defined by crystal symmetry. An approximate (isotropic)
treatment of cell e.s.d.'s is used for estimating e.s.d.'s involving l.s.
planes.
;
loop_
    _geom_bond_atom_site_label_1
    _geom_bond_atom_site_label_2
    _geom_bond_site_symmetry_2
    _geom_bond_distance
    _geom_bond_publ_flag
    N1 C2 . 1.462(2) ?
    N1 H1N . 0.88(2) ?
    N1 H2N . 0.89(3) ?
    O1 C1 . 1.196(3) ?
    O2 C1 . 1.326(2) ?
    O2 C10 . 1.471(3) ?
    O3 C7 . 1.366(2) ?
    O3 H3O . 0.97(4) ?
    C1 C2 . 1.519(3) ?
    C2 C3 . 1.543(3) ?
    C2 H2 . 0.9900 ?
    C3 C4 . 1.508(3) ?
    C3 H3A . 0.9800 ?
    C3 H3B . 0.9800 ?
    C4 C9 . 1.380(3) ?
    C4 C5 . 1.384(3) ?
    C5 C6 . 1.388(3) ?
    C5 H5 . 0.9400 ?
    C6 C7 . 1.380(3) ?
    C6 H6 . 0.9400 ?
    C7 C8 . 1.374(3) ?
    C8 C9 . 1.388(3) ?
    C8 H8 . 0.9400 ?
    C9 H9 . 0.9400 ?
    C10 C12 . 1.467(5) ?
    C10 C11 . 1.483(5) ?
    C10 H10 . 0.9900 ?
    C11 H11A . 0.9700 ?
    C11 H11B . 0.9700 ?
    C11 H11C . 0.9700 ?
    C12 H12A . 0.9700 ?
    C12 H12B . 0.9700 ?
    C12 H12C . 0.9700 ?
loop_
    _geom_angle_atom_site_label_1
    _geom_angle_atom_site_label_2
    _geom_angle_atom_site_label_3
    _geom_angle_site_symmetry_1
    _geom_angle_site_symmetry_3
    _geom_angle
    _geom_angle_publ_flag
    C2 N1 H1N . . 108.7(15) ?
    C2 N1 H2N . . 108.1(17) ?
    H1N N1 H2N . . 103(2) ?
    C1 O2 C10 . . 118.1(2) ?
    C7 O3 H3O . . 111(2) ?
    O1 C1 O2 . . 124.4(2) ?
    O1 C1 C2 . . 124.3(2) ?
    O2 C1 C2 . . 111.33(18) ?
    N1 C2 C1 . . 113.20(17) ?
    N1 C2 C3 . . 107.33(15) ?
    C1 C2 C3 . . 109.46(17) ?
    N1 C2 H2 . . 108.9 ?
    C1 C2 H2 . . 108.9 ?
    C3 C2 H2 . . 108.9 ?
    C4 C3 C2 . . 115.55(17) ?
    C4 C3 H3A . . 108.4 ?
    C2 C3 H3A . . 108.4 ?
    C4 C3 H3B . . 108.4 ?
    C2 C3 H3B . . 108.4 ?
    H3A C3 H3B . . 107.5 ?
    C9 C4 C5 . . 117.29(18) ?
    C9 C4 C3 . . 121.7(2) ?
    C5 C4 C3 . . 121.0(2) ?
    C4 C5 C6 . . 121.7(2) ?
    C4 C5 H5 . . 119.2 ?
    C6 C5 H5 . . 119.2 ?
    C7 C6 C5 . . 119.8(2) ?
    C7 C6 H6 . . 120.1 ?
    C5 C6 H6 . . 120.1 ?
    O3 C7 C8 . . 118.29(18) ?
    O3 C7 C6 . . 122.25(19) ?
    C8 C7 C6 . . 119.46(18) ?
    C7 C8 C9 . . 120.0(2) ?
    C7 C8 H8 . . 120.0 ?
    C9 C8 H8 . . 120.0 ?
    C4 C9 C8 . . 121.8(2) ?
    C4 C9 H9 . . 119.1 ?
    C8 C9 H9 . . 119.1 ?
    C12 C10 O2 . . 109.0(3) ?
    C12 C10 C11 . . 112.4(3) ?
    O2 C10 C11 . . 107.1(3) ?
    C12 C10 H10 . . 109.4 ?
    O2 C10 H10 . . 109.4 ?
    C11 C10 H10 . . 109.4 ?
    C10 C11 H11A . . 109.5 ?
    C10 C11 H11B . . 109.5 ?
    H11A C11 H11B . . 109.5 ?
    C10 C11 H11C . . 109.5 ?
    H11A C11 H11C . . 109.5 ?
    H11B C11 H11C . . 109.5 ?
    C10 C12 H12A . . 109.5 ?
    C10 C12 H12B . . 109.5 ?
    H12A C12 H12B . . 109.5 ?
    C10 C12 H12C . . 109.5 ?
    H12A C12 H12C . . 109.5 ?
    H12B C12 H12C . . 109.5 ?
loop_
    _geom_torsion_atom_site_label_1
    _geom_torsion_atom_site_label_2
    _geom_torsion_atom_site_label_3
    _geom_torsion_atom_site_label_4
    _geom_torsion_site_symmetry_1
    _geom_torsion_site_symmetry_2
    _geom_torsion_site_symmetry_3
    _geom_torsion_site_symmetry_4
    _geom_torsion
    _geom_torsion_publ_flag
    C10 O2 C1 O1 . . . . -6.8(3) ?
    C10 O2 C1 C2 . . . . 171.22(19) ?
    O1 C1 C2 N1 . . . . -37.6(3) ?
    O2 C1 C2 N1 . . . . 144.43(18) ?
    O1 C1 C2 C3 . . . . 82.1(3) ?
    O2 C1 C2 C3 . . . . -95.9(2) ?
    N1 C2 C3 C4 . . . . -178.6(2) ?
    C1 C2 C3 C4 . . . . 58.2(3) ?
    C2 C3 C4 C9 . . . . -123.6(2) ?
    C2 C3 C4 C5 . . . . 58.2(3) ?
    C9 C4 C5 C6 . . . . 0.8(3) ?
    C3 C4 C5 C6 . . . . 179.2(2) ?
    C4 C5 C6 C7 . . . . -1.1(4) ?
    C5 C6 C7 O3 . . . . -179.8(2) ?
    C5 C6 C7 C8 . . . . 0.8(3) ?
    O3 C7 C8 C9 . . . . -179.7(2) ?
    C6 C7 C8 C9 . . . . -0.2(3) ?
    C5 C4 C9 C8 . . . . -0.3(3) ?
    C3 C4 C9 C8 . . . . -178.6(2) ?
    C7 C8 C9 C4 . . . . 0.0(3) ?
    C1 O2 C10 C12 . . . . 105.1(3) ?
    C1 O2 C10 C11 . . . . -133.1(3) ?
loop_
    _geom_hbond_atom_site_label_D
    _geom_hbond_atom_site_label_H
    _geom_hbond_atom_site_label_A
    _geom_hbond_site_symmetry_A
    _geom_hbond_distance_DH
    _geom_hbond_distance_HA
    _geom_hbond_distance_DA
    _geom_hbond_angle_DHA
    _geom_hbond_publ_flag
    O3 H3O N1 3_645 0.97(4) 1.78(4) 2.736(3) 167(3) yes
    N1 H1N O3 2_564 0.88(2) 2.27(2) 3.106(2) 157(2) yes
    N1 H2N O3 3 0.89(3) 2.46(3) 3.336(3) 171(2) yes
    C2 H2 O1 1_655 0.99 2.37 3.314(3) 159 yes
_iucr_refine_instructions_details
;
TITL p in P2(1)2(1)2(1)
CELL 0.71073   5.4539  14.0521  16.5163  90.000  90.000  90.000
ZERR    4.00   0.0001   0.0003   0.0004   0.000   0.000   0.000
LATT -1
SYMM 0.5-X, -Y, 0.5+Z
SYMM -X, 0.5+Y, 0.5-Z
SYMM 0.5+X, 0.5-Y, -Z
SFAC C H N O
UNIT 48 68 4 12
ACTA
L.S. 5
MERG 3
EQIV $1  -x+1, y-1/2, -z+1/2
EQIV $2  -x+1/2, -y+1, z-1/2
EQIV $3  -x, y+1/2, -z+1/2
EQIV $4  x+1, y, z
HTAB O3 N1_$1
HTAB N1 O3_$2
HTAB N1 O3_$3
HTAB C2 O1_$4
CONF
HTAB
TEMP -40
OMIT 0 50
FMAP 2
PLAN 5
BOND 0.5
BOND $H
WGHT      0.0540      0.2704
EXTI    0.058723
FVAR       0.70265
N1    3    0.242083    0.746006    0.077693    11.00000    0.04794    0.03630 =
         0.03436    0.00299   -0.00015   -0.00409
H1N   2    0.240739    0.738263    0.024588    11.00000    0.04861
H2N   2    0.095526    0.770370    0.088100    11.00000    0.05633
O1    4   -0.156103    0.610519    0.079282    11.00000    0.03571    0.04931 =
         0.12456    0.00163    0.00052   -0.00218
H3O   2    0.483094    0.311204    0.404490    11.00000    0.08850
O2    4    0.128439    0.496668    0.085805    11.00000    0.05570    0.03320 =
         0.07290   -0.00688   -0.00224    0.00012
O3    4    0.319162    0.338147    0.404955    11.00000    0.05211    0.04985 =
         0.05637    0.02127    0.00750    0.00711
C1    1    0.050836    0.585922    0.090870    11.00000    0.03851    0.03576 =
         0.04325    0.00199    0.00730    0.00102
C2    1    0.256493    0.652458    0.116196    11.00000    0.03822    0.03254 =
         0.03846   -0.00066    0.00114    0.00190
AFIX  11
H2    2    0.415649    0.622805    0.102256    11.00000   -1.20000
AFIX   0
C3    1    0.245682    0.668340    0.208580    11.00000    0.07146    0.03767 =
         0.03937    0.00121   -0.00169    0.00424
AFIX  21
H3A   2    0.379245    0.711398    0.223859    11.00000   -1.20000
H3B   2    0.090995    0.700383    0.221552    11.00000   -1.20000
AFIX   0
C4    1    0.264422    0.579672    0.259686    11.00000    0.05034    0.04003 =
         0.03511    0.00119   -0.00453   -0.00070
C5    1    0.465783    0.520153    0.253886    11.00000    0.04705    0.05754 =
         0.04574    0.01436    0.00706    0.00397
AFIX  41
H5    2    0.591168    0.535095    0.216964    11.00000   -1.20000
AFIX   0
C6    1    0.487336    0.438946    0.301203    11.00000    0.04202    0.05134 =
         0.04743    0.01028    0.00189    0.00826
AFIX  41
H6    2    0.624552    0.399031    0.295472    11.00000   -1.20000
AFIX   0
C7    1    0.306769    0.416952    0.356691    11.00000    0.04184    0.04034 =
         0.03818    0.00508   -0.00326   -0.00267
C8    1    0.105786    0.475294    0.363720    11.00000    0.04389    0.05026 =
         0.04948    0.00890    0.00753    0.00095
AFIX  41
H8    2   -0.018330    0.460722    0.401212    11.00000   -1.20000
AFIX   0
C9    1    0.086080    0.555797    0.315413    11.00000    0.04448    0.04827 =
         0.04979    0.00294    0.00246    0.00790
AFIX  41
H9    2   -0.052429    0.595100    0.320800    11.00000   -1.20000
AFIX   0
C10   1   -0.055326    0.421348    0.073625    11.00000    0.07622    0.04010 =
         0.09300   -0.00613    0.00268   -0.01661
AFIX  11
H10   2   -0.220821    0.447063    0.084929    11.00000   -1.20000
AFIX   0
C11   1    0.001207    0.344404    0.132178    11.00000    0.26782    0.08139 =
         0.08206    0.02000   -0.01839   -0.07307
AFIX  31
H11A  2    0.000355    0.370065    0.186698    11.00000   -1.50000
H11B  2    0.161706    0.318135    0.120313    11.00000   -1.50000
H11C  2   -0.121465    0.294686    0.127820    11.00000   -1.50000
AFIX   0
C12   1   -0.043764    0.388567   -0.010621    11.00000    0.23002    0.10850 =
         0.06738    0.00633   -0.02165   -0.10470
AFIX  31
H12A  2   -0.087618    0.440465   -0.046535    11.00000   -1.50000
H12B  2   -0.157422    0.336230   -0.018221    11.00000   -1.50000
H12C  2    0.121392    0.367333   -0.022809    11.00000   -1.50000
HKLF 4
REM  p in P2(1)2(1)2(1)
REM R1 =  0.0364 for   1271 Fo > 4sig(Fo)  and  0.0377 for all   1318 data
REM    158 parameters refined using      0 restraints
END
REM Highest difference peak  0.170,  deepest hole -0.152,  1-sigma level  0.027
Q1    1   0.1748  0.3465  0.0188  11.00000  0.05    0.17
Q2    1   0.1527  0.3383  0.0956  11.00000  0.05    0.15
Q3    1   0.2405  0.6587  0.1649  11.00000  0.05    0.12
Q4    1  -0.1720  0.4018  0.1157  11.00000  0.05    0.12
Q5    1  -0.0860  0.4254  0.0151  11.00000  0.05    0.10
;
data_New_Global_Publ_Block
_journal_date_recd_electronic     2012-10-04
_journal_date_accepted     2012-10-10
_journal_name_full     'Acta Crystallographica, Section E'
_journal_year     2012
_journal_volume     68
_journal_issue     11
_journal_page_first     o3173
_journal_page_last     o3173
_journal_paper_category     QO
_journal_paper_doi     10.1107/S1600536812042377
_journal_coeditor_code     IS5203
_publ_contact_author_name     'Rodolfo Quevedo'
_publ_contact_author_address
;
Universidad Nacional de Colombia, Sede Bogot\'a,
Facultad de Ciencias, Departamento de Qu\'imica,
Cra 30 No.45-03, Bogot\'a, 4-72 Colombia
;
_publ_contact_author_email     'arquevedop@unal.edu.co'
_publ_contact_author_fax     '571 3165220'
_publ_contact_author_phone     '571 3165000'
_publ_section_title
;
<i>L</i>-Tyrosine isopropyl ester
;
_publ_section_title_footnote     .
loop_
    _publ_author_name
    _publ_author_footnote
    _publ_author_address
    'Nu\~nez-Dallos, Nelson' ?
;
Universidad Nacional de Colombia, Sede Bogot\'a,
Facultad de Ciencias, Departamento de Qu\'imica, Cra 30 No. 45-03, Bogot\'a,
4-72 Colombia
;
    'Wurst, Klaus' .
;
Institute of General, Inorganic and Theoretical Chemistry,
University of Innsbruck, Innrain 80-82, 6020 Innsbruck, Austria
;
    'Quevedo, Rodolfo' .
;
Universidad Nacional de Colombia, Sede Bogot\'a,
Facultad de Ciencias, Departamento de Qu\'imica, Cra 30 No. 45-03, Bogot\'a,
4-72 Colombia
;
_publ_section_synopsis     .
