# Supplementary material for: l-Tyrosine isopropyl ester
Source: Acta Crystallogr Sect E Struct Rep Online. 2012 Oct 20;68(Pt 11):o3173. doi: 10.1107/S1600536812042377 (PMC3515266; doi:10.1107/S1600536812042377)
Supplement: Supplementary file 2 [file e-68-o3173-Isup2.hkl]

# 
# h,k,l, Fc-squared, Fo-squared, sigma(Fo-squared) and status flag 
# 
data_I
_shelx_title ' p in P2(1)2(1)2(1)' 
_shelx_refln_list_code          4 
_shelx_F_calc_maximum       49.45 
_exptl_crystal_F_000       480.00 
_reflns_d_resolution_high  0.8410 
 
loop_ 
 _symmetry_equiv_pos_as_xyz 
 'x, y, z' 
 '-x+1/2, -y, z+1/2' 
 '-x, y+1/2, -z+1/2' 
 'x+1/2, -y+1/2, -z' 
 
_cell_length_a     5.4539 
_cell_length_b    14.0521 
_cell_length_c    16.5163 
_cell_angle_alpha  90.000 
_cell_angle_beta   90.000 
_cell_angle_gamma  90.000 
 
_shelx_F_squared_multiplier     1.000 
 
loop_ 
 _refln_index_h 
 _refln_index_k 
 _refln_index_l 
 _refln_F_squared_calc 
 _refln_F_squared_meas 
 _refln_F_squared_sigma 
 _refln_observed_status 
   2   0   0      153.06      200.84      2.18 o 
   4   0   0       79.40       73.87      0.88 o 
   6   0   0       10.74        9.76      0.53 o 
   2   1   0      291.95      247.30      1.93 o 
   3   1   0       27.62       25.96      0.41 o 
   4   1   0        1.49        1.86      0.09 o 
   5   1   0      116.24      108.98      1.33 o 
   6   1   0       24.46       28.04      0.81 o 
   1   2   0       26.81       34.90      0.37 o 
   3   2   0      602.99      618.56      5.34 o 
   4   2   0      181.24      191.70      1.79 o 
   5   2   0       41.16       44.34      0.58 o 
   6   2   0        2.79        3.01      0.37 o 
   1   3   0      322.30      323.14      3.42 o 
   2   3   0       77.81       90.54      0.81 o 
   3   3   0     1402.49     1532.74     15.91 o 
   4   3   0      181.58      181.97      1.66 o 
   5   3   0       37.79       33.30      0.55 o 
   6   3   0       30.34       31.21      1.42 o 
   0   4   0     1468.31     1508.45     32.02 o 
   1   4   0      239.63      205.14      2.73 o 
   2   4   0      119.74      149.33      1.49 o 
   3   4   0       48.19       42.36      0.43 o 
   4   4   0       23.93       21.01      0.26 o 
   5   4   0        1.62        1.79      0.14 o 
   6   4   0       15.18       15.51      0.62 o 
   1   5   0     1483.14     1490.42     18.54 o 
   2   5   0       62.37       82.58      0.87 o 
   3   5   0      289.38      315.52      2.85 o 
   4   5   0       48.18       49.37      0.77 o 
   5   5   0       56.29       49.30      0.74 o 
   6   5   0        5.90        5.07      0.77 o 
   0   6   0       79.89       62.15      0.87 o 
   1   6   0       16.53       18.06      0.22 o 
   2   6   0       35.59       44.41      0.46 o 
   3   6   0      283.62      267.57      2.64 o 
   4   6   0       68.67       59.96      0.74 o 
   5   6   0        1.16        0.54      0.19 o 
   6   6   0        0.31        0.31      0.42 o 
   1   7   0      184.13      230.27      2.12 o 
   2   7   0       11.07       11.71      0.17 o 
   3   7   0       25.48       29.90      0.47 o 
   4   7   0       93.72       89.72      1.32 o 
   5   7   0       10.69       14.83      0.38 o 
   0   8   0       15.07       15.42      0.29 o 
   1   8   0      324.03      296.48      2.81 o 
   2   8   0       59.93       56.07      0.58 o 
   3   8   0        0.42        0.18      0.22 o 
   4   8   0       57.26       57.87      0.86 o 
   5   8   0        1.58        0.84      0.32 o 
   1   9   0      434.77      460.24      4.64 o 
   2   9   0      218.48      241.26      2.42 o 
   3   9   0       56.31       46.22      0.65 o 
   4   9   0       68.17       67.37      1.51 o 
   5   9   0        1.78        3.00      0.71 o 
   0  10   0       18.92       19.84      0.40 o 
   1  10   0      283.44      288.81      2.99 o 
   2  10   0       82.30       91.81      0.99 o 
   3  10   0        2.86        2.97      0.18 o 
   4  10   0      132.24      133.77      3.00 o 
   5  10   0        1.60        2.67      0.36 o 
   1  11   0      105.08      100.41      1.12 o 
   2  11   0      466.52      442.75      6.31 o 
   3  11   0        1.93        2.33      0.27 o 
   4  11   0        0.03        0.99      0.35 o 
   0  12   0     1157.98     1278.20     30.46 o 
   1  12   0       61.33       58.21      0.81 o 
   2  12   0      197.88      195.45      2.94 o 
   3  12   0       16.58       18.15      0.49 o 
   4  12   0       43.19       50.43      1.49 o 
   1  13   0      481.07      526.02      9.29 o 
   2  13   0       19.30       18.26      0.94 o 
   3  13   0       42.77       40.57      1.35 o 
   4  13   0       15.08       16.33      0.92 o 
   0  14   0       21.78       21.54      1.09 o 
   1  14   0       39.95       46.16      1.09 o 
   2  14   0        9.98       11.86      0.48 o 
   3  14   0       11.63       12.64      0.67 o 
   1  15   0        6.55        5.66      0.43 o 
   2  15   0        4.35        1.74      0.57 o 
   0  16   0        4.94        5.69      0.97 o 
   1  16   0       26.19       24.06      1.26 o 
   1   0   1      663.59      574.52      4.77 o 
   2   0   1        4.90        3.87      0.06 o 
   3   0   1       49.48       49.83      0.42 o 
   4   0   1       43.57       50.65      0.56 o 
   5   0   1      270.06      278.84      3.06 o 
   6   0   1       21.83       22.20      0.81 o 
   2   1   1     2274.26     2289.09     32.37 o 
   3   1   1      317.95      334.21      1.89 o 
   4   1   1      145.09      139.64      0.86 o 
   5   1   1      165.82      166.22      1.34 o 
   6   1   1       49.50       46.25      0.78 o 
   0   2   1      412.30      358.64      3.77 o 
   2   2   1      581.09      569.54      3.40 o 
   3   2   1      249.56      259.43      1.51 o 
   4   2   1       18.67       18.59      0.36 o 
   5   2   1      208.70      221.13      1.86 o 
   6   2   1       45.68       46.70      1.00 o 
   0   3   1       69.41       70.10      0.69 o 
   1   3   1      835.03      766.63      5.53 o 
   2   3   1      823.03      813.22      5.29 o 
   3   3   1       64.59       68.42      0.46 o 
   4   3   1       85.39       82.06      0.80 o 
   5   3   1       71.92       72.40      0.66 o 
   6   3   1       44.24       44.28      0.97 o 
   0   4   1       21.51       21.10      0.28 o 
   1   4   1      191.08      174.46      1.23 o 
   2   4   1      357.44      300.11      1.86 o 
   3   4   1      475.27      506.10      3.15 o 
   4   4   1       38.74       40.21      0.31 o 
   5   4   1       19.06       17.35      0.22 o 
   6   4   1       10.66       10.59      0.40 o 
   0   5   1        0.08        0.46      0.04 o 
   1   5   1      682.19      692.61      4.93 o 
   2   5   1      486.04      488.15      3.89 o 
   3   5   1       47.75       51.19      0.54 o 
   4   5   1       73.83       73.04      0.68 o 
   5   5   1        5.95        5.18      0.22 o 
   6   5   1        4.91        5.39      0.27 o 
   0   6   1       15.40       16.06      0.18 o 
   1   6   1       51.09       44.97      0.35 o 
   2   6   1      479.70      506.01      3.46 o 
   3   6   1       17.72       20.33      0.29 o 
   4   6   1       12.74       11.94      0.16 o 
   5   6   1       16.50       15.40      0.46 o 
   6   6   1       19.87       20.17      0.60 o 
   0   7   1      115.41      118.91      1.07 o 
   1   7   1        3.59        0.89      0.05 o 
   2   7   1       83.89      101.33      0.74 o 
   3   7   1       98.94      110.64      0.83 o 
   4   7   1       22.98       20.97      0.27 o 
   5   7   1        3.47        2.97      0.21 o 
   0   8   1       35.72       34.05      0.37 o 
   1   8   1      147.95      139.01      0.98 o 
   2   8   1        8.29       10.20      0.19 o 
   3   8   1      130.41      125.22      1.50 o 
   4   8   1       53.92       44.79      0.72 o 
   5   8   1       50.17       46.61      1.20 o 
   0   9   1      113.54      113.10      1.07 o 
   1   9   1       53.83       54.49      0.52 o 
   2   9   1       98.10       81.73      0.64 o 
   3   9   1       54.37       49.82      0.50 o 
   4   9   1       12.63       11.69      0.24 o 
   5   9   1        9.74        9.36      0.38 o 
   0  10   1        3.52        4.54      0.16 o 
   1  10   1      146.24      130.19      1.02 o 
   2  10   1       64.48       57.80      0.48 o 
   3  10   1        3.38        4.59      0.16 o 
   4  10   1       17.55       16.86      0.39 o 
   5  10   1        2.72        1.56      0.46 o 
   0  11   1       59.48       53.45      0.63 o 
   1  11   1      361.48      366.49      2.88 o 
   2  11   1      105.02      111.25      1.11 o 
   3  11   1       33.68       32.08      0.47 o 
   4  11   1       80.88       84.43      1.59 o 
   0  12   1        3.71        4.35      0.20 o 
   1  12   1       73.69       61.23      0.65 o 
   2  12   1      195.74      218.14      2.20 o 
   3  12   1       53.38       52.81      0.79 o 
   4  12   1       15.30       17.33      0.52 o 
   0  13   1      118.26      121.75      1.90 o 
   1  13   1       80.21       82.24      1.05 o 
   2  13   1       26.34       24.65      0.42 o 
   3  13   1       26.51       30.13      0.75 o 
   4  13   1        1.15        1.12      0.35 o 
   0  14   1        2.02        1.59      0.25 o 
   1  14   1      100.52       95.45      1.27 o 
   2  14   1       34.41       34.80      0.65 o 
   3  14   1        1.67        1.28      0.44 o 
   0  15   1        0.10        0.22      0.40 o 
   1  15   1        2.05        0.86      0.21 o 
   2  15   1        2.45        2.51      0.37 o 
   0  16   1        6.46        4.16      0.71 o 
   1  16   1        4.77        3.82      0.56 o 
   0   0   2        2.06        1.17      0.06 o 
   1   0   2      104.16      116.04      0.99 o 
   2   0   2       97.39       98.70      0.80 o 
   3   0   2      256.69      272.90      2.38 o 
   4   0   2      164.40      185.35      1.96 o 
   5   0   2      163.03      162.76      1.79 o 
   6   0   2        6.20        4.33      0.69 o 
   0   1   2      426.09      432.14      5.99 o 
   2   1   2       19.78       17.25      0.13 o 
   3   1   2        8.35        8.70      0.08 o 
   4   1   2        3.55        3.29      0.13 o 
   5   1   2       66.08       68.77      0.57 o 
   6   1   2        4.48        4.63      0.27 o 
   0   2   2     1473.30     1444.62     19.33 o 
   1   2   2     1720.65     1717.72     32.98 o 
   2   2   2      714.60      725.83      4.53 o 
   3   2   2      244.01      235.14      1.38 o 
   4   2   2      527.54      510.03      3.05 o 
   5   2   2       56.94       56.28      0.50 o 
   6   2   2        1.10        0.78      0.26 o 
   0   3   2     1453.02     1423.05     40.01 o 
   1   3   2      213.22      183.28      1.31 o 
   2   3   2       30.86       27.08      0.21 o 
   3   3   2       35.12       38.03      0.35 o 
   4   3   2      106.30      110.67      0.77 o 
   5   3   2       32.95       34.85      0.36 o 
   6   3   2       30.68       29.59      0.91 o 
   0   4   2      272.50      261.97      2.67 o 
   1   4   2     1667.54     1651.09     15.09 o 
   2   4   2      864.81      873.49      5.72 o 
   3   4   2       16.15       18.81      0.14 o 
   4   4   2       25.25       26.67      0.23 o 
   5   4   2       80.21       79.19      0.75 o 
   6   4   2       14.72       15.39      0.49 o 
   0   5   2       25.74       22.57      0.27 o 
   1   5   2      534.99      543.32      3.85 o 
   2   5   2      177.02      175.84      1.17 o 
   3   5   2       29.77       26.34      0.22 o 
   4   5   2        5.06        7.08      0.13 o 
   5   5   2       17.38       14.99      0.26 o 
   6   5   2        2.48        2.88      0.30 o 
   0   6   2       66.61       46.55      0.51 o 
   1   6   2      212.94      265.31      1.77 o 
   2   6   2      108.97      142.28      1.62 o 
   3   6   2       32.41       25.81      0.33 o 
   4   6   2       43.38       48.22      0.42 o 
   5   6   2        4.31        5.56      0.18 o 
   6   6   2        5.25        3.84      0.34 o 
   0   7   2      565.28      616.65      7.61 o 
   1   7   2      577.17      582.94      3.84 o 
   2   7   2       69.03       71.44      0.52 o 
   3   7   2       56.46       54.90      0.54 o 
   4   7   2       21.54       20.29      0.23 o 
   5   7   2       11.44       13.85      0.37 o 
   0   8   2     1082.83     1121.23     11.39 o 
   1   8   2      379.71      411.82      2.72 o 
   2   8   2       83.46       97.27      0.74 o 
   3   8   2       10.60       12.86      0.26 o 
   4   8   2       23.39       17.05      0.31 o 
   5   8   2       11.78       10.24      0.42 o 
   0   9   2      523.62      540.29      5.30 o 
   1   9   2       44.72       43.04      0.34 o 
   2   9   2        3.11        3.71      0.08 o 
   3   9   2       15.41       18.25      0.22 o 
   4   9   2       63.60       67.96      0.90 o 
   5   9   2       11.88       10.95      0.37 o 
   0  10   2       63.09       64.38      0.74 o 
   1  10   2       85.72      102.48      0.77 o 
   2  10   2       99.03      108.51      0.89 o 
   3  10   2      245.36      238.57      2.51 o 
   4  10   2       31.72       29.39      0.71 o 
   5  10   2        7.32        5.86      0.34 o 
   0  11   2       99.61      102.58      1.14 o 
   1  11   2      255.59      266.13      2.03 o 
   2  11   2      149.94      146.86      1.34 o 
   3  11   2       79.40       76.55      1.24 o 
   4  11   2       40.60       40.25      0.93 o 
   0  12   2       10.72        9.99      0.23 o 
   1  12   2      114.41      119.35      1.28 o 
   2  12   2       34.74       37.57      0.49 o 
   3  12   2       11.36       11.94      0.27 o 
   4  12   2       15.18       14.74      0.72 o 
   0  13   2       83.55       83.55      1.35 o 
   1  13   2       29.82       31.68      0.82 o 
   2  13   2       39.98       43.23      0.97 o 
   3  13   2       17.15       18.56      0.44 o 
   4  13   2       20.93       20.94      0.97 o 
   0  14   2        3.27        6.32      0.34 o 
   1  14   2       32.45       35.02      0.60 o 
   2  14   2        6.68        5.74      0.46 o 
   3  14   2       16.31       17.00      0.80 o 
   0  15   2        1.00        0.69      0.35 o 
   1  15   2        2.23        3.30      0.31 o 
   2  15   2       13.78       12.07      0.64 o 
   0  16   2        2.31        2.19      0.68 o 
   1  16   2        9.23        8.80      0.40 o 
   2   0   3        0.82        0.27      0.10 o 
   3   0   3       32.98       34.94      0.31 o 
   4   0   3       65.51       55.49      0.67 o 
   5   0   3        6.95        5.52      0.14 o 
   6   0   3       22.95       21.74      0.63 o 
   0   1   3     1333.63     1435.18     19.93 o 
   1   1   3      486.88      475.55      3.85 o 
   2   1   3      132.26      151.44      0.89 o 
   3   1   3        9.94       11.07      0.09 o 
   4   1   3      202.60      206.05      1.29 o 
   5   1   3      247.14      256.20      2.12 o 
   6   1   3        0.85        0.25      0.31 o 
   0   2   3      918.48      943.11     13.21 o 
   2   2   3      201.79      218.75      1.45 o 
   3   2   3      160.86      168.25      1.08 o 
   4   2   3       32.93       32.14      0.25 o 
   5   2   3        2.61        1.74      0.12 o 
   6   2   3       11.34        9.65      0.49 o 
   0   3   3     1501.64     1401.37     18.75 o 
   1   3   3     2445.06     2402.56     39.67 o 
   2   3   3     1960.89     2006.73     22.61 o 
   3   3   3      434.29      427.52      3.21 o 
   4   3   3       78.15       65.10      0.50 o 
   5   3   3       41.29       35.93      0.40 o 
   6   3   3        7.14        7.57      0.46 o 
   0   4   3       41.29       43.43      0.68 o 
   1   4   3      487.27      476.38      3.53 o 
   2   4   3      207.56      207.83      1.43 o 
   3   4   3       48.12       38.88      0.33 o 
   4   4   3       13.10       14.10      0.17 o 
   5   4   3       11.38       12.67      0.34 o 
   6   4   3       30.31       31.34      0.69 o 
   0   5   3       21.74       24.23      0.33 o 
   1   5   3      486.36      484.57      3.38 o 
   2   5   3     1099.50     1201.44      8.75 o 
   3   5   3       32.37       33.78      0.52 o 
   4   5   3       12.06       10.69      0.15 o 
   5   5   3        3.10        3.26      0.22 o 
   6   5   3       41.01       41.67      1.02 o 
   0   6   3     1642.58     1752.11     19.88 o 
   1   6   3       91.25       84.73      0.61 o 
   2   6   3       50.17       51.04      0.38 o 
   3   6   3        5.33        5.41      0.09 o 
   4   6   3       20.10       20.00      0.22 o 
   5   6   3       52.30       57.35      0.95 o 
   0   7   3       29.82       36.26      0.41 o 
   1   7   3      246.08      273.59      1.82 o 
   2   7   3      157.77      162.93      1.40 o 
   3   7   3        2.54        4.40      0.11 o 
   4   7   3       29.83       26.71      0.29 o 
   5   7   3       85.35       81.04      1.21 o 
   0   8   3      792.11      799.98      8.10 o 
   1   8   3      152.80      148.54      1.06 o 
   2   8   3       52.76       55.01      0.58 o 
   3   8   3      240.86      229.53      1.71 o 
   4   8   3       41.98       37.67      0.65 o 
   5   8   3        5.59        6.92      0.32 o 
   0   9   3       22.40       20.31      0.29 o 
   1   9   3      196.77      177.58      1.27 o 
   2   9   3      100.53       93.43      0.73 o 
   3   9   3      453.80      446.62      5.34 o 
   4   9   3        3.94        3.94      0.16 o 
   5   9   3       15.96       13.99      0.38 o 
   0  10   3      170.18      178.73      1.92 o 
   1  10   3      198.51      212.56      1.51 o 
   2  10   3      355.33      360.26      2.77 o 
   3  10   3      144.34      150.68      1.59 o 
   4  10   3        6.20        5.54      0.40 o 
   5  10   3        3.51        2.77      0.25 o 
   0  11   3        2.63        2.31      0.12 o 
   1  11   3       55.42       44.66      0.42 o 
   2  11   3      106.59      108.74      1.06 o 
   3  11   3       45.21       48.87      0.65 o 
   4  11   3       40.56       42.90      0.88 o 
   0  12   3        3.34        2.95      0.17 o 
   1  12   3       87.90       94.42      0.96 o 
   2  12   3       45.38       47.60      0.57 o 
   3  12   3       38.43       39.76      0.75 o 
   4  12   3       30.47       33.02      0.88 o 
   0  13   3       40.97       40.84      0.96 o 
   1  13   3       53.01       56.58      0.75 o 
   2  13   3       25.15       25.49      0.53 o 
   3  13   3        1.82        2.81      0.24 o 
   0  14   3       94.83      109.22      2.20 o 
   1  14   3       55.63       56.79      1.08 o 
   2  14   3        0.41        0.86      0.32 o 
   3  14   3        5.27        6.69      0.54 o 
   0  15   3       23.06       28.91      1.09 o 
   1  15   3        7.35        9.14      0.51 o 
   2  15   3       23.93       22.39      0.69 o 
   0  16   3       32.44       28.99      1.25 o 
   1  16   3        1.64        1.56      0.42 o 
   1   0   4      160.75      145.17      1.62 o 
   2   0   4      340.43      327.38      3.06 o 
   3   0   4       74.45       88.50      0.82 o 
   4   0   4      124.77      125.21      1.12 o 
   5   0   4       99.83       98.73      1.23 o 
   6   0   4        0.29        0.02      0.16 o 
   1   1   4     1073.31      980.20      8.27 o 
   2   1   4      461.70      438.75      2.78 o 
   3   1   4       79.13       87.10      0.54 o 
   4   1   4       44.47       50.00      0.45 o 
   5   1   4       16.58       13.50      0.26 o 
   6   1   4       10.12       10.86      0.44 o 
   0   2   4       41.98       36.91      0.51 o 
   1   2   4      507.02      480.93      3.93 o 
   2   2   4       97.38      105.84      0.72 o 
   3   2   4      519.02      568.83      3.45 o 
   4   2   4      435.06      411.52      2.74 o 
   5   2   4       36.79       33.24      0.36 o 
   6   2   4       12.70       12.70      0.58 o 
   1   3   4     1174.00     1130.13      9.43 o 
   2   3   4        0.80        1.63      0.10 o 
   3   3   4      143.96      136.18      0.87 o 
   4   3   4        4.41        3.91      0.18 o 
   5   3   4       44.85       43.60      0.76 o 
   6   3   4       27.47       28.44      0.82 o 
   0   4   4      128.60      134.85      1.90 o 
   1   4   4     2376.15     2407.56     53.69 o 
   2   4   4      276.26      278.35      1.92 o 
   3   4   4        2.26        3.18      0.11 o 
   4   4   4       65.32       64.81      0.51 o 
   5   4   4       25.75       25.20      0.53 o 
   6   4   4       28.34       33.55      0.92 o 
   0   5   4     1368.67     1422.42     16.53 o 
   1   5   4      442.77      441.66      3.23 o 
   2   5   4        5.16        6.22      0.08 o 
   3   5   4        4.01        5.94      0.19 o 
   4   5   4       16.95       17.36      0.25 o 
   5   5   4       34.75       32.79      0.44 o 
   6   5   4       16.91       15.10      1.49 o 
   0   6   4      366.47      348.68      3.46 o 
   1   6   4      447.48      444.62      3.04 o 
   2   6   4      274.70      274.29      1.90 o 
   3   6   4      236.71      242.15      1.73 o 
   4   6   4        6.32        4.59      0.16 o 
   5   6   4       70.73       74.70      0.94 o 
   0   7   4      778.99      850.58      8.76 o 
   1   7   4      318.03      354.31      2.47 o 
   2   7   4       44.36       39.77      0.31 o 
   3   7   4      204.79      203.58      1.46 o 
   4   7   4       67.48       72.33      0.79 o 
   5   7   4        5.03        5.80      0.39 o 
   0   8   4       69.50       67.46      0.76 o 
   1   8   4      206.85      201.66      1.47 o 
   2   8   4      140.76      127.53      0.95 o 
   3   8   4       67.86       61.93      0.51 o 
   4   8   4        2.43        2.31      0.09 o 
   5   8   4        4.62        4.91      0.33 o 
   0   9   4      250.98      246.61      2.56 o 
   1   9   4       38.02       39.94      0.34 o 
   2   9   4      308.43      320.13      2.33 o 
   3   9   4       21.08       20.74      0.25 o 
   4   9   4       22.61       20.53      0.35 o 
   5   9   4        0.16        0.32      0.29 o 
   0  10   4       36.45       28.57      0.44 o 
   1  10   4        2.85        3.51      0.10 o 
   2  10   4      137.44      122.64      1.09 o 
   3  10   4       97.59       90.45      0.99 o 
   4  10   4       51.05       56.94      0.91 o 
   5  10   4        7.95        8.90      0.62 o 
   0  11   4       45.81       52.34      0.74 o 
   1  11   4        7.09        6.85      0.17 o 
   2  11   4      108.42       96.79      0.98 o 
   3  11   4       80.31       83.61      1.04 o 
   4  11   4       22.40       21.00      0.58 o 
   0  12   4      140.22      147.48      2.08 o 
   1  12   4       44.49       48.53      0.55 o 
   2  12   4       49.73       48.48      0.63 o 
   3  12   4       17.08       19.98      0.37 o 
   4  12   4        5.98        6.76      0.35 o 
   0  13   4       36.69       38.15      0.65 o 
   1  13   4       59.46       61.86      0.89 o 
   2  13   4        9.67       10.34      0.43 o 
   3  13   4        7.14        6.98      0.28 o 
   0  14   4        5.72        4.78      0.60 o 
   1  14   4       16.61       16.05      0.32 o 
   2  14   4        4.97        5.89      0.41 o 
   3  14   4        1.87        1.42      0.31 o 
   0  15   4       43.22       46.78      1.55 o 
   1  15   4       24.71       26.17      0.71 o 
   2  15   4        7.18        5.71      0.51 o 
   0  16   4       15.83       18.54      1.05 o 
   1  16   4       20.46       21.60      0.97 o 
   1   0   5      396.20      388.28      4.76 o 
   2   0   5      528.11      511.59      5.00 o 
   3   0   5      205.28      210.12      3.34 o 
   4   0   5        0.12        0.77      0.08 o 
   5   0   5       25.51       25.99      0.58 o 
   6   0   5        1.57        2.24      0.28 o 
   1   1   5      993.54      906.47      8.04 o 
   2   1   5      493.14      496.55      3.37 o 
   3   1   5      414.05      431.03      2.58 o 
   4   1   5       57.09       54.69      0.39 o 
   5   1   5       46.87       41.10      0.41 o 
   6   1   5        1.65        1.33      0.23 o 
   0   2   5     2342.07     2195.47     62.20 o 
   1   2   5      407.36      387.76      3.13 o 
   2   2   5      105.09      107.62      0.76 o 
   3   2   5       39.84       31.15      0.27 o 
   4   2   5       23.75       23.43      0.20 o 
   5   2   5       47.09       44.28      0.48 o 
   6   2   5        7.35        7.47      0.36 o 
   0   3   5      820.70      837.57     10.27 o 
   1   3   5       23.84       22.03      0.24 o 
   2   3   5        5.06        7.71      0.09 o 
   3   3   5        5.80        4.74      0.07 o 
   4   3   5      132.54      139.17      1.01 o 
   5   3   5       51.34       52.70      0.56 o 
   6   3   5        5.41        6.55      0.54 o 
   0   4   5      355.09      407.41      4.66 o 
   1   4   5      115.60       93.81      0.72 o 
   2   4   5      309.38      337.30      2.37 o 
   3   4   5       91.29       80.41      0.59 o 
   4   4   5       18.92       16.39      0.19 o 
   5   4   5       35.29       35.29      0.65 o 
   6   4   5        5.10        4.31      0.47 o 
   0   5   5       33.30       36.26      0.48 o 
   1   5   5      921.25      962.85      7.43 o 
   2   5   5        1.57        2.33      0.09 o 
   3   5   5       45.55       44.68      0.37 o 
   4   5   5       12.26       13.44      0.18 o 
   5   5   5       19.85       20.95      0.34 o 
   0   6   5       33.33       47.66      0.56 o 
   1   6   5      388.98      380.47      2.93 o 
   2   6   5      111.97      115.53      0.92 o 
   3   6   5       34.10       35.99      0.30 o 
   4   6   5       63.49       63.90      0.63 o 
   5   6   5       12.53       12.22      0.36 o 
   0   7   5      441.64      439.94      4.55 o 
   1   7   5       16.96       25.68      0.22 o 
   2   7   5        6.83        5.46      0.21 o 
   3   7   5      155.47      162.29      1.20 o 
   4   7   5       20.64       19.80      0.25 o 
   5   7   5       21.21       20.48      0.44 o 
   0   8   5       23.69       31.28      0.46 o 
   1   8   5      106.77      100.82      0.82 o 
   2   8   5      372.21      391.07      3.75 o 
   3   8   5       37.65       40.16      0.41 o 
   4   8   5        6.79        5.47      0.17 o 
   5   8   5       17.68       15.85      0.37 o 
   0   9   5       91.35       95.19      1.09 o 
   1   9   5       58.16       55.25      0.48 o 
   2   9   5       31.53       34.24      0.37 o 
   3   9   5       28.99       26.63      0.33 o 
   4   9   5       19.60       18.73      0.33 o 
   5   9   5        3.34        4.85      0.38 o 
   0  10   5       22.19       23.38      0.60 o 
   1  10   5      100.12       95.13      0.84 o 
   2  10   5      115.22      107.71      1.31 o 
   3  10   5       28.42       25.44      0.37 o 
   4  10   5       24.28       25.36      0.57 o 
   0  11   5        5.95        5.60      0.20 o 
   1  11   5      155.80      155.73      1.44 o 
   2  11   5      151.07      150.00      1.54 o 
   3  11   5       36.18       30.75      0.62 o 
   4  11   5        3.26        4.09      0.28 o 
   0  12   5      100.53      103.54      1.58 o 
   1  12   5      137.61      134.83      1.59 o 
   2  12   5       83.28       86.93      1.14 o 
   3  12   5        3.20        2.81      0.33 o 
   4  12   5       12.04       11.46      0.42 o 
   0  13   5       29.11       23.12      0.88 o 
   1  13   5      117.78      117.00      1.42 o 
   2  13   5       13.80       12.52      0.31 o 
   3  13   5        0.17        0.54      0.26 o 
   0  14   5       64.64       61.70      1.40 o 
   1  14   5       24.05       20.54      0.43 o 
   2  14   5       10.76        9.63      0.52 o 
   3  14   5        2.30        3.07      0.30 o 
   0  15   5        0.60        0.81      0.31 o 
   1  15   5        8.82        8.18      0.31 o 
   2  15   5        5.38        6.45      0.54 o 
   0  16   5        3.28        2.78      1.01 o 
   1   0   6      253.99      277.10      3.38 o 
   2   0   6      500.61      509.03      4.86 o 
   3   0   6       47.66       44.49      0.93 o 
   4   0   6       23.82       21.31      0.34 o 
   5   0   6       34.87       36.17      1.11 o 
   6   0   6        0.07        0.31      0.35 o 
   0   1   6      146.45      154.28      2.89 o 
   1   1   6      257.62      266.99      2.29 o 
   2   1   6      271.12      286.80      2.08 o 
   3   1   6       70.02       59.51      0.57 o 
   4   1   6       64.17       62.75      0.46 o 
   5   1   6       42.19       43.47      0.52 o 
   6   1   6        4.88        4.94      0.30 o 
   0   2   6       28.63       22.49      0.36 o 
   1   2   6      234.95      239.30      1.92 o 
   2   2   6      324.25      321.90      2.43 o 
   3   2   6      100.77       98.81      0.73 o 
   4   2   6       79.78       83.02      0.94 o 
   5   2   6       13.50       14.59      0.30 o 
   6   2   6        9.66        9.32      0.33 o 
   0   3   6       10.14        6.78      0.26 o 
   1   3   6      273.88      259.06      1.95 o 
   2   3   6      210.34      201.13      1.42 o 
   3   3   6      136.72      131.30      1.00 o 
   4   3   6      108.91       99.96      0.74 o 
   5   3   6       16.42       16.22      0.26 o 
   6   3   6        8.87       10.38      0.94 o 
   0   4   6      162.11      163.37      1.89 o 
   1   4   6      394.06      410.17      3.18 o 
   2   4   6      113.02       97.55      0.75 o 
   3   4   6        9.31        9.11      0.12 o 
   4   4   6       28.71       28.63      0.26 o 
   5   4   6       24.63       27.15      0.40 o 
   0   5   6      329.51      358.13      4.11 o 
   1   5   6     1106.13     1120.51     10.08 o 
   2   5   6       36.53       38.96      0.34 o 
   3   5   6       34.01       30.42      0.33 o 
   4   5   6       14.80       14.22      0.18 o 
   5   5   6       48.53       51.87      0.71 o 
   0   6   6       16.12        9.53      0.23 o 
   1   6   6      554.89      574.73      4.33 o 
   2   6   6       23.21       23.92      0.32 o 
   3   6   6       39.13       41.23      0.36 o 
   4   6   6       80.06       85.16      0.81 o 
   5   6   6        3.44        3.61      0.22 o 
   0   7   6        0.09        0.23      0.25 o 
   1   7   6      181.45      169.53      1.38 o 
   2   7   6       98.60       94.74      0.78 o 
   3   7   6       62.93       62.80      0.53 o 
   4   7   6       95.97       88.70      1.03 o 
   5   7   6       13.43       15.33      0.36 o 
   0   8   6      333.75      355.52      3.81 o 
   1   8   6       29.35       25.34      0.24 o 
   2   8   6       37.87       38.85      0.87 o 
   3   8   6      110.44      111.06      0.97 o 
   4   8   6       15.68       15.53      0.24 o 
   5   8   6        8.32        9.50      0.37 o 
   0   9   6       22.58       20.63      0.37 o 
   1   9   6        7.05        6.24      0.12 o 
   2   9   6       49.74       45.16      0.61 o 
   3   9   6      137.60      133.65      1.35 o 
   4   9   6       82.80       85.55      1.22 o 
   5   9   6       12.30       12.54      0.41 o 
   0  10   6       58.83       69.18      0.91 o 
   1  10   6        6.42        5.78      0.19 o 
   2  10   6      193.79      193.62      1.97 o 
   3  10   6       12.18       14.08      0.30 o 
   4  10   6       41.43       35.78      0.77 o 
   0  11   6       88.25       86.30      1.26 o 
   1  11   6       33.31       33.73      1.58 o 
   2  11   6       69.09       71.21      0.83 o 
   3  11   6       71.69       76.55      1.09 o 
   4  11   6        8.54        7.30      0.32 o 
   0  12   6      454.41      447.66      8.88 o 
   1  12   6       31.36       31.65      0.56 o 
   2  12   6        0.95        1.24      0.10 o 
   3  12   6       15.23       15.97      0.41 o 
   4  12   6       12.45       13.80      1.04 o 
   0  13   6        4.65        5.27      0.24 o 
   1  13   6      131.18      126.38      1.66 o 
   2  13   6        0.53        0.04      0.29 o 
   3  13   6        1.21        0.79      0.22 o 
   0  14   6        7.10        5.49      0.33 o 
   1  14   6       29.64       33.83      1.03 o 
   2  14   6       13.19       14.03      0.50 o 
   0  15   6       29.13       28.10      1.22 o 
   1  15   6        0.84        0.49      0.35 o 
   2  15   6       11.30       10.34      0.47 o 
   1   0   7       64.11       63.11      1.79 o 
   2   0   7      123.51      135.42      1.45 o 
   3   0   7       20.60       19.58      0.26 o 
   4   0   7       37.75       44.75      0.53 o 
   5   0   7        7.47        8.67      0.71 o 
   6   0   7        0.05        0.00      0.36 o 
   0   1   7     2327.66     2388.33     54.35 o 
   1   1   7      888.00      869.00      8.68 o 
   2   1   7       79.74       85.38      0.63 o 
   3   1   7       26.30       23.55      0.25 o 
   4   1   7       15.34       15.05      0.16 o 
   5   1   7       53.94       53.78      0.72 o 
   6   1   7        6.85        7.43      0.64 o 
   0   2   7        6.27       11.66      0.24 o 
   1   2   7      109.63      117.56      1.04 o 
   2   2   7       85.11       94.65      0.70 o 
   3   2   7       52.67       47.06      0.40 o 
   4   2   7      109.91      109.12      0.85 o 
   5   2   7       28.81       24.54      0.51 o 
   6   2   7       11.55       12.55      0.70 o 
   0   3   7      163.83      174.99      2.51 o 
   1   3   7      382.70      363.33      3.45 o 
   2   3   7      571.08      558.42      3.96 o 
   3   3   7       37.16       33.76      0.34 o 
   4   3   7      107.19      106.92      0.84 o 
   5   3   7       57.08       58.49      0.88 o 
   0   4   7      471.37      524.53      5.89 o 
   1   4   7      751.53      763.17      5.87 o 
   2   4   7      322.86      326.79      2.49 o 
   3   4   7      164.39      157.05      1.15 o 
   4   4   7       53.57       50.86      0.44 o 
   5   4   7       12.33       11.74      0.22 o 
   0   5   7      499.69      535.19      7.34 o 
   1   5   7       64.16       53.41      0.43 o 
   2   5   7       18.45       15.18      0.19 o 
   3   5   7       61.53       67.10      0.54 o 
   4   5   7       69.11       72.21      0.66 o 
   5   5   7        2.47        3.79      0.30 o 
   0   6   7       31.26       32.51      0.44 o 
   1   6   7       75.20       72.34      0.60 o 
   2   6   7      376.79      363.55      3.07 o 
   3   6   7       21.65       21.95      0.27 o 
   4   6   7       64.79       68.02      0.64 o 
   5   6   7       26.88       29.73      0.59 o 
   0   7   7      148.93      144.73      1.70 o 
   1   7   7      136.74      143.64      1.12 o 
   2   7   7        7.43        5.01      0.10 o 
   3   7   7      306.35      320.01      2.97 o 
   4   7   7       16.14       17.66      0.26 o 
   5   7   7        1.01        0.90      0.19 o 
   0   8   7      150.25      158.40      1.98 o 
   1   8   7      100.75      102.34      0.86 o 
   2   8   7       66.95       63.73      0.56 o 
   3   8   7      169.76      165.36      2.37 o 
   4   8   7       16.88       16.09      0.32 o 
   5   8   7       25.86       29.90      0.63 o 
   0   9   7       63.04       71.28      1.00 o 
   1   9   7       10.92       10.49      0.15 o 
   2   9   7      161.21      167.27      1.62 o 
   3   9   7       42.74       42.81      0.61 o 
   4   9   7       22.87       23.50      0.58 o 
   0  10   7        0.94        0.56      0.13 o 
   1  10   7       66.28       65.51      0.72 o 
   2  10   7        0.54        0.50      0.17 o 
   3  10   7      106.69      112.99      1.51 o 
   4  10   7       33.36       35.12      0.77 o 
   0  11   7       45.82       39.11      0.76 o 
   1  11   7       49.09       45.70      0.59 o 
   2  11   7       21.71       23.14      0.36 o 
   3  11   7       25.45       23.08      0.48 o 
   4  11   7       20.07       22.75      0.95 o 
   0  12   7        0.18        1.07      0.22 o 
   1  12   7       39.03       42.47      0.61 o 
   2  12   7       28.13       30.38      0.55 o 
   3  12   7       23.68       27.81      1.43 o 
   0  13   7        8.41        9.28      0.37 o 
   1  13   7       15.80       16.09      0.32 o 
   2  13   7       39.45       34.83      0.79 o 
   3  13   7       13.19       12.42      0.43 o 
   0  14   7        8.12        8.07      0.67 o 
   1  14   7        2.52        1.39      0.27 o 
   2  14   7        3.03        2.92      0.63 o 
   0  15   7       75.27       77.04      2.86 o 
   1  15   7       21.20       18.09      0.79 o 
   0   0   8       25.21       30.68      1.80 o 
   1   0   8      297.52      300.78      3.28 o 
   2   0   8       34.14       47.44      0.57 o 
   3   0   8        4.25        3.58      0.12 o 
   4   0   8       20.89       17.31      0.41 o 
   5   0   8       36.83       39.75      0.80 o 
   0   1   8     1365.85     1383.16     22.88 o 
   1   1   8      343.51      330.99      3.22 o 
   2   1   8        1.62        0.60      0.06 o 
   3   1   8       31.54       36.46      0.34 o 
   4   1   8       69.75       71.11      0.63 o 
   5   1   8        5.90        5.91      0.36 o 
   0   2   8       13.13       11.63      0.23 o 
   1   2   8      640.76      616.16      5.54 o 
   2   2   8      176.53      184.37      1.43 o 
   3   2   8      146.01      149.95      1.15 o 
   4   2   8       62.71       60.97      0.86 o 
   5   2   8       29.73       28.35      0.46 o 
   0   3   8       96.29       79.70      1.11 o 
   1   3   8       35.21       29.56      0.31 o 
   2   3   8       12.76       10.91      0.13 o 
   3   3   8       41.61       41.47      0.35 o 
   4   3   8      183.10      183.28      1.78 o 
   5   3   8        4.06        4.31      0.36 o 
   0   4   8      115.29      108.77      1.24 o 
   1   4   8      501.03      507.65      4.04 o 
   2   4   8      297.47      290.62      2.28 o 
   3   4   8       17.51       14.48      0.16 o 
   4   4   8       50.65       43.95      0.42 o 
   5   4   8       21.74       21.41      0.64 o 
   0   5   8       38.57       41.03      0.59 o 
   1   5   8      113.75      116.33      0.93 o 
   2   5   8      156.88      145.66      1.25 o 
   3   5   8      102.52      109.59      0.90 o 
   4   5   8       41.17       39.17      0.40 o 
   5   5   8       14.82       13.86      0.35 o 
   0   6   8      449.90      459.75      5.37 o 
   1   6   8       42.26       41.09      0.37 o 
   2   6   8      144.95      136.32      1.13 o 
   3   6   8       36.33       38.16      0.46 o 
   4   6   8       17.33       20.37      0.26 o 
   5   6   8        2.04        1.18      0.18 o 
   0   7   8        0.06        0.00      0.22 o 
   1   7   8       80.98       81.51      0.74 o 
   2   7   8      141.90      139.90      1.22 o 
   3   7   8      102.62      103.42      1.03 o 
   4   7   8        9.75        9.88      0.33 o 
   5   7   8       10.69       13.22      0.47 o 
   0   8   8        6.09        7.30      0.18 o 
   1   8   8      151.78      146.47      1.28 o 
   2   8   8      418.55      414.29      3.75 o 
   3   8   8        8.64       10.69      0.33 o 
   4   8   8        0.53        0.20      0.12 o 
   5   8   8        1.18        1.32      0.28 o 
   0   9   8      214.76      241.61      3.12 o 
   1   9   8       23.58       24.86      0.29 o 
   2   9   8       33.92       33.01      0.41 o 
   3   9   8       45.22       47.05      0.57 o 
   4   9   8       17.88       15.67      0.46 o 
   0  10   8       21.29       18.00      0.34 o 
   1  10   8       39.96       38.97      0.48 o 
   2  10   8       49.33       47.10      0.67 o 
   3  10   8       41.30       39.86      1.32 o 
   4  10   8        5.05        6.69      0.36 o 
   0  11   8      127.53      126.47      2.45 o 
   1  11   8       15.15       10.52      0.22 o 
   2  11   8       19.14       24.30      0.44 o 
   3  11   8        1.85        2.07      0.22 o 
   4  11   8        1.56        1.03      0.29 o 
   0  12   8        1.54        0.64      0.26 o 
   1  12   8       46.07       44.30      0.75 o 
   2  12   8        9.24        7.86      0.39 o 
   3  12   8        2.86        1.82      0.33 o 
   0  13   8       15.14       11.06      0.52 o 
   1  13   8        8.38        9.27      0.27 o 
   2  13   8        1.43        1.38      0.25 o 
   3  13   8       14.68       12.98      0.68 o 
   0  14   8        3.80        4.33      0.31 o 
   1  14   8        0.53        0.51      0.19 o 
   2  14   8       58.53       68.33      2.08 o 
   0  15   8        0.44        0.10      0.55 o 
   1  15   8        0.57        1.36      0.66 o 
   1   0   9      484.93      484.85      5.45 o 
   2   0   9       94.81      104.64      1.27 o 
   3   0   9       32.62       38.47      0.51 o 
   4   0   9        5.69        5.24      0.16 o 
   5   0   9        1.50        2.12      0.40 o 
   0   1   9      209.12      203.41      2.60 o 
   1   1   9      139.54      148.77      1.32 o 
   2   1   9       65.20       62.68      0.51 o 
   3   1   9        6.01        5.27      0.15 o 
   4   1   9        9.96       11.75      0.24 o 
   5   1   9       30.75       32.27      0.59 o 
   0   2   9       14.63       15.65      0.26 o 
   1   2   9      609.89      626.98      5.70 o 
   2   2   9        4.68        4.89      0.13 o 
   3   2   9       24.23       21.09      0.26 o 
   4   2   9       53.29       51.43      0.53 o 
   5   2   9        6.23        6.55      0.34 o 
   0   3   9       17.63       13.81      0.36 o 
   1   3   9       80.11       77.06      0.75 o 
   2   3   9      231.11      251.24      2.02 o 
   3   3   9      211.34      220.07      1.66 o 
   4   3   9        6.93        6.63      0.20 o 
   5   3   9        0.96        0.63      0.17 o 
   0   4   9        1.91        1.87      0.11 o 
   1   4   9      245.54      239.03      2.00 o 
   2   4   9       20.67       26.34      0.31 o 
   3   4   9      111.75      111.66      0.91 o 
   4   4   9      104.31      105.76      0.97 o 
   5   4   9        4.29        3.83      0.22 o 
   0   5   9      115.76      108.08      1.36 o 
   1   5   9      358.33      337.30      2.67 o 
   2   5   9      386.88      372.13      2.93 o 
   3   5   9       18.66       18.05      0.22 o 
   4   5   9       51.41       53.43      0.59 o 
   5   5   9        2.79        3.45      0.25 o 
   0   6   9       10.48        6.86      0.26 o 
   1   6   9      136.15      142.15      1.21 o 
   2   6   9       20.64       18.70      0.21 o 
   3   6   9       60.59       53.39      0.64 o 
   4   6   9       32.30       32.57      0.56 o 
   5   6   9        6.64        7.04      0.29 o 
   0   7   9      231.55      238.84      2.66 o 
   1   7   9        4.74        5.29      0.18 o 
   2   7   9      124.80      128.29      1.16 o 
   3   7   9       12.31       14.16      0.22 o 
   4   7   9       24.91       26.73      0.71 o 
   5   7   9       15.09       14.90      0.74 o 
   0   8   9       37.00       41.64      0.57 o 
   1   8   9      158.48      148.64      1.39 o 
   2   8   9       28.52       31.66      0.43 o 
   3   8   9       93.11       98.15      1.11 o 
   4   8   9        3.79        4.33      0.25 o 
   0   9   9        1.40        1.46      0.16 o 
   1   9   9        8.43        6.56      0.18 o 
   2   9   9       65.55       64.21      0.82 o 
   3   9   9       44.96       46.57      0.61 o 
   4   9   9        0.22        0.39      0.24 o 
   0  10   9        0.90        0.01      0.19 o 
   1  10   9      162.25      159.13      1.74 o 
   2  10   9       13.78       13.24      0.24 o 
   3  10   9        4.33        2.70      0.19 o 
   4  10   9        2.61        2.77      0.63 o 
   0  11   9       86.06       77.90      1.62 o 
   1  11   9       19.57       21.31      0.37 o 
   2  11   9       19.70       21.66      0.38 o 
   3  11   9        1.24        0.91      0.36 o 
   0  12   9       14.80       12.03      0.88 o 
   1  12   9       35.91       31.64      0.76 o 
   2  12   9        8.21       10.76      0.44 o 
   3  12   9        3.21        3.98      0.44 o 
   0  13   9        0.40        1.29      0.49 o 
   1  13   9       18.65       18.86      0.66 o 
   2  13   9       23.74       22.73      0.65 o 
   0  14   9        0.45        0.96      0.26 o 
   1  14   9        9.50        5.89      0.32 o 
   0   0  10      888.16      937.03     20.34 o 
   1   0  10        2.18        3.04      0.19 o 
   2   0  10        0.60        0.41      0.08 o 
   3   0  10        3.43        3.64      0.12 o 
   4   0  10        1.25        0.53      0.11 o 
   5   0  10        2.21        0.67      0.39 o 
   0   1  10      367.92      362.00      4.66 o 
   1   1  10        0.45        0.18      0.09 o 
   2   1  10       48.53       48.16      0.42 o 
   3   1  10       15.81       16.51      0.27 o 
   4   1  10       10.67       11.19      0.19 o 
   5   1  10        3.85        4.96      0.33 o 
   0   2  10       98.59      119.38      1.80 o 
   1   2  10      223.85      228.22      2.05 o 
   2   2  10      182.49      188.05      1.57 o 
   3   2  10       15.84       14.60      0.18 o 
   4   2  10       26.02       23.63      0.28 o 
   5   2  10        6.29        8.57      0.33 o 
   0   3  10      508.67      502.24      6.28 o 
   1   3  10      288.11      302.33      2.73 o 
   2   3  10       56.60       57.17      0.81 o 
   3   3  10       40.20       35.56      0.42 o 
   4   3  10       68.28       65.62      0.69 o 
   5   3  10       19.60       19.27      0.47 o 
   0   4  10      143.46      150.95      2.00 o 
   1   4  10      608.17      635.97      5.81 o 
   2   4  10       23.54       15.32      0.20 o 
   3   4  10      132.81      121.67      1.05 o 
   4   4  10        4.51        2.47      0.15 o 
   5   4  10        4.42        3.99      0.23 o 
   0   5  10      114.44      114.74      1.49 o 
   1   5  10      278.41      274.68      2.30 o 
   2   5  10        6.61        4.86      0.17 o 
   3   5  10      103.35       99.65      0.98 o 
   4   5  10       90.61       97.76      1.25 o 
   5   5  10       21.78       22.46      0.54 o 
   0   6  10       87.31       94.34      1.24 o 
   1   6  10      205.53      215.48      1.81 o 
   2   6  10      596.86      611.43      5.29 o 
   3   6  10      296.89      299.38      3.05 o 
   4   6  10       19.21       19.41      0.42 o 
   5   6  10       46.90       48.89      1.44 o 
   0   7  10       77.35       66.50      0.90 o 
   1   7  10      240.73      241.96      2.16 o 
   2   7  10       92.25       74.78      0.82 o 
   3   7  10      135.28      130.30      1.49 o 
   4   7  10       77.77       80.22      1.25 o 
   0   8  10        8.65        7.51      0.19 o 
   1   8  10       83.34       75.59      0.82 o 
   2   8  10       95.15       91.25      1.08 o 
   3   8  10       24.76       19.69      0.36 o 
   4   8  10       17.72       22.30      0.51 o 
   0   9  10      327.53      336.27      5.50 o 
   1   9  10       83.13       79.48      1.00 o 
   2   9  10        8.06        8.01      0.34 o 
   3   9  10        3.73        3.41      0.26 o 
   4   9  10        5.04        4.76      0.37 o 
   0  10  10       46.52       40.43      0.98 o 
   1  10  10       23.99       27.15      0.56 o 
   2  10  10       65.89       69.96      0.96 o 
   3  10  10        3.56        2.82      0.30 o 
   4  10  10       24.20       19.41      0.77 o 
   0  11  10      119.44      117.68      2.21 o 
   1  11  10        2.60        1.86      0.24 o 
   2  11  10        5.07        3.86      0.20 o 
   3  11  10       10.63        9.88      0.40 o 
   0  12  10       23.89       23.23      0.70 o 
   1  12  10       24.88       27.55      0.69 o 
   2  12  10        1.44        2.59      0.63 o 
   3  12  10        0.75        1.25      0.30 o 
   0  13  10        1.48        0.37      0.29 o 
   1  13  10        7.88        8.21      0.40 o 
   2  13  10        5.99        5.09      0.40 o 
   0  14  10        1.15        0.36      0.32 o 
   1  14  10        3.39        3.40      0.31 o 
   1   0  11       68.18       62.74      0.84 o 
   2   0  11       47.99       53.59      0.71 o 
   3   0  11        0.08        0.09      0.10 o 
   4   0  11        3.32        3.45      0.14 o 
   5   0  11        0.72        0.24      0.30 o 
   0   1  11      161.81      147.95      1.93 o 
   1   1  11      146.46      146.36      1.37 o 
   2   1  11       56.54       52.22      0.51 o 
   3   1  11       10.59       13.82      0.27 o 
   4   1  11        6.77        7.29      0.17 o 
   5   1  11        6.15        8.23      0.42 o 
   0   2  11       21.84       17.55      0.39 o 
   1   2  11        1.67        0.68      0.13 o 
   2   2  11       30.72       23.33      0.27 o 
   3   2  11        3.26        3.55      0.10 o 
   4   2  11       17.04       15.28      0.23 o 
   5   2  11       11.51        9.38      0.36 o 
   0   3  11       31.22       31.09      0.49 o 
   1   3  11       45.32       48.69      0.52 o 
   2   3  11       30.01       26.49      0.29 o 
   3   3  11       19.19       20.63      0.40 o 
   4   3  11        8.44        8.53      0.30 o 
   5   3  11       19.33       18.41      0.53 o 
   0   4  11      100.46      105.74      1.50 o 
   1   4  11       85.16       77.30      0.83 o 
   2   4  11       80.49       78.37      0.80 o 
   3   4  11       17.40       18.21      0.35 o 
   4   4  11       63.85       70.10      1.05 o 
   5   4  11       25.61       23.56      0.54 o 
   0   5  11       65.98       57.98      0.89 o 
   1   5  11      262.63      250.02      2.37 o 
   2   5  11       40.59       40.78      0.46 o 
   3   5  11      134.17      140.38      1.43 o 
   4   5  11      103.78       93.85      1.14 o 
   5   5  11       43.46       43.45      1.40 o 
   0   6  11       78.81       71.76      1.07 o 
   1   6  11       67.48       66.81      0.65 o 
   2   6  11      174.51      185.50      1.89 o 
   3   6  11       87.73       85.15      1.00 o 
   4   6  11       66.45       68.38      1.05 o 
   0   7  11       36.80       34.87      0.63 o 
   1   7  11       38.77       32.39      0.45 o 
   2   7  11       21.15       16.72      0.27 o 
   3   7  11      156.17      167.97      2.01 o 
   4   7  11        7.49        6.86      0.25 o 
   0   8  11       14.97       14.32      0.44 o 
   1   8  11        7.50        6.52      0.23 o 
   2   8  11      162.67      167.84      2.02 o 
   3   8  11       46.35       50.57      0.67 o 
   4   8  11       12.23       11.92      0.43 o 
   0   9  11        1.48        0.54      0.28 o 
   1   9  11       41.64       37.16      0.74 o 
   2   9  11       20.87       18.23      0.31 o 
   3   9  11        0.46        0.05      0.16 o 
   4   9  11        2.63        2.16      0.55 o 
   0  10  11        9.53       10.87      0.34 o 
   1  10  11       16.91       16.18      0.32 o 
   2  10  11        2.64        3.48      0.31 o 
   3  10  11       14.70       16.29      0.69 o 
   0  11  11       50.94       53.46      1.09 o 
   1  11  11       33.74       34.24      0.69 o 
   2  11  11        1.35        1.18      0.19 o 
   3  11  11        1.52        2.23      0.27 o 
   0  12  11        9.77        9.62      0.46 o 
   1  12  11        5.05        4.40      0.27 o 
   2  12  11       16.17       14.28      0.64 o 
   0  13  11        5.12        5.61      0.50 o 
   1  13  11        6.99        5.28      0.37 o 
   0   0  12      398.74      397.23      7.67 o 
   1   0  12       69.38       81.94      1.17 o 
   2   0  12        2.20        2.38      0.19 o 
   3   0  12        0.09        0.47      0.12 o 
   4   0  12        3.82        6.07      0.23 o 
   5   0  12        5.08        6.22      0.61 o 
   0   1  12        1.14        3.10      0.29 o 
   1   1  12        1.24        2.38      0.14 o 
   2   1  12       97.57       91.55      0.88 o 
   3   1  12       23.34       30.33      0.34 o 
   4   1  12        2.29        2.45      0.13 o 
   5   1  12        1.85        1.96      0.41 o 
   0   2  12       86.28       84.59      1.33 o 
   1   2  12      120.39      117.90      1.28 o 
   2   2  12       34.40       37.21      0.40 o 
   3   2  12       22.85       18.47      0.25 o 
   4   2  12        3.37        5.14      0.17 o 
   5   2  12        1.53        2.20      0.46 o 
   0   3  12       55.85       61.75      0.98 o 
   1   3  12       93.84       89.57      0.96 o 
   2   3  12        0.97        1.35      0.10 o 
   3   3  12        8.86        8.65      0.15 o 
   4   3  12       27.72       32.61      0.75 o 
   5   3  12       17.58       14.84      0.52 o 
   0   4  12       56.39       52.37      0.87 o 
   1   4  12       68.44       73.98      0.80 o 
   2   4  12       32.06       28.67      0.39 o 
   3   4  12       17.45       14.64      0.23 o 
   4   4  12       76.96       79.47      1.10 o 
   0   5  12       10.70       10.26      0.63 o 
   1   5  12       37.92       37.52      0.47 o 
   2   5  12       62.71       64.02      0.82 o 
   3   5  12       49.08       56.59      0.71 o 
   4   5  12       10.57       12.05      0.31 o 
   0   6  12      201.01      199.84      3.39 o 
   1   6  12       56.61       53.72      0.67 o 
   2   6  12      124.04      115.52      1.36 o 
   3   6  12        1.62        0.58      0.19 o 
   4   6  12       52.33       54.57      0.95 o 
   0   7  12        0.02        0.00      0.20 o 
   1   7  12      107.82      106.40      1.44 o 
   2   7  12       26.55       23.00      0.48 o 
   3   7  12       41.64       46.02      0.68 o 
   4   7  12       12.11       11.80      0.33 o 
   0   8  12      129.62      128.19      2.17 o 
   1   8  12        0.59        0.61      0.12 o 
   2   8  12       57.37       57.54      0.79 o 
   3   8  12       36.16       33.81      0.59 o 
   4   8  12        5.66        6.57      0.35 o 
   0   9  12       28.59       23.91      0.65 o 
   1   9  12       48.41       44.63      0.66 o 
   2   9  12       10.06       10.73      0.32 o 
   3   9  12        7.68        7.67      0.34 o 
   0  10  12       58.98       56.47      1.91 o 
   1  10  12       23.16       24.44      0.53 o 
   2  10  12       14.13       13.25      0.48 o 
   3  10  12       12.87       12.24      0.50 o 
   0  11  12       27.74       28.44      1.21 o 
   1  11  12        0.99        0.94      0.18 o 
   2  11  12        7.74        9.57      0.37 o 
   0  12  12       33.74       34.29      1.17 o 
   1  12  12        5.00        4.06      0.51 o 
   2  12  12        0.41        0.46      0.38 o 
   0  13  12        7.84        7.88      0.83 o 
   1   0  13        8.00        8.20      0.52 o 
   2   0  13       27.20       29.19      0.63 o 
   3   0  13        1.12        1.16      0.16 o 
   4   0  13        3.80        4.73      0.26 o 
   0   1  13        5.48        6.40      0.23 o 
   1   1  13      107.03      105.13      1.12 o 
   2   1  13        3.22        5.54      0.21 o 
   3   1  13       43.59       38.49      0.45 o 
   4   1  13        8.34        9.40      0.24 o 
   0   2  13      133.90      120.73      1.98 o 
   1   2  13       20.46       24.95      0.34 o 
   2   2  13      105.27      112.98      1.20 o 
   3   2  13       70.82       72.10      0.85 o 
   4   2  13        0.67        1.50      0.17 o 
   0   3  13       73.35       68.66      1.14 o 
   1   3  13       64.82       68.50      0.81 o 
   2   3  13       18.30       13.36      0.30 o 
   3   3  13        4.02        3.16      0.18 o 
   4   3  13       82.42       85.02      1.26 o 
   0   4  13      629.75      644.15     10.59 o 
   1   4  13       21.71       19.72      0.36 o 
   2   4  13       26.54       25.26      0.46 o 
   3   4  13       13.21       14.68      0.36 o 
   4   4  13        9.68       10.18      0.28 o 
   0   5  13       51.12       48.50      0.92 o 
   1   5  13      224.86      234.13      2.88 o 
   2   5  13      117.80      123.79      1.58 o 
   3   5  13        3.04        2.03      0.16 o 
   4   5  13       13.58       15.72      0.37 o 
   0   6  13       13.55       11.85      0.38 o 
   1   6  13      134.33      142.34      1.86 o 
   2   6  13        3.54        2.95      0.24 o 
   3   6  13        0.01        0.13      0.23 o 
   4   6  13        1.56        1.88      0.21 o 
   0   7  13       65.87       68.85      1.35 o 
   1   7  13       33.15       40.22      0.82 o 
   2   7  13       74.21       76.56      1.12 o 
   3   7  13       41.29       41.51      0.78 o 
   4   7  13       22.78       21.70      0.74 o 
   0   8  13       74.34       70.04      1.92 o 
   1   8  13       40.43       46.72      0.71 o 
   2   8  13       58.17       58.07      0.93 o 
   3   8  13       18.61       18.93      0.58 o 
   0   9  13        6.36        6.73      0.37 o 
   1   9  13       23.55       22.54      0.52 o 
   2   9  13       11.25       11.61      0.54 o 
   3   9  13        7.97        6.55      0.42 o 
   0  10  13        0.24        0.31      0.21 o 
   1  10  13        5.34        3.61      0.34 o 
   2  10  13        1.08        1.29      0.23 o 
   0  11  13        0.45        0.61      0.47 o 
   1  11  13       10.33        9.08      0.39 o 
   2  11  13        5.50        5.86      0.37 o 
   0  12  13        0.65        0.46      0.64 o 
   1  12  13        3.22        4.18      0.27 o 
   0   0  14       70.37       72.41      1.64 o 
   1   0  14       13.61        7.32      0.29 o 
   2   0  14       17.77       14.54      0.35 o 
   3   0  14      118.61      123.67      2.00 o 
   4   0  14        1.34        1.42      0.26 o 
   0   1  14       13.80       14.71      0.99 o 
   1   1  14       34.28       31.32      0.46 o 
   2   1  14       86.52       80.08      0.98 o 
   3   1  14       18.79       19.30      0.36 o 
   4   1  14       19.33       17.43      0.35 o 
   0   2  14       14.79       17.12      0.54 o 
   1   2  14       22.36       20.98      0.43 o 
   2   2  14        1.65        1.37      0.12 o 
   3   2  14       46.69       47.96      0.60 o 
   4   2  14       43.28       42.26      0.75 o 
   0   3  14      303.06      333.13      5.72 o 
   1   3  14       91.59       81.61      1.18 o 
   2   3  14       12.46        9.75      0.24 o 
   3   3  14       23.70       22.24      0.36 o 
   4   3  14        6.71        4.52      0.32 o 
   0   4  14        0.56        0.00      0.32 o 
   1   4  14      169.80      166.76      2.30 o 
   2   4  14       63.61       72.41      1.01 o 
   3   4  14       19.60       21.72      0.46 o 
   4   4  14        3.81        3.29      0.21 o 
   0   5  14        0.01        0.09      0.28 o 
   1   5  14       40.21       36.80      0.59 o 
   2   5  14       14.98       14.39      0.35 o 
   3   5  14        3.39        3.37      0.18 o 
   4   5  14       15.06       17.78      0.47 o 
   0   6  14       45.55       44.85      1.18 o 
   1   6  14       25.10       22.06      0.50 o 
   2   6  14        8.25        8.56      0.34 o 
   3   6  14       13.04       15.06      0.38 o 
   0   7  14       48.58       55.73      1.42 o 
   1   7  14        1.37        2.11      0.20 o 
   2   7  14       26.07       24.04      0.44 o 
   3   7  14       22.30       25.08      0.56 o 
   0   8  14       17.65       17.39      1.04 o 
   1   8  14       23.19       27.84      0.77 o 
   2   8  14       16.54       20.31      0.49 o 
   3   8  14       22.28       16.94      0.60 o 
   0   9  14       42.39       35.37      0.97 o 
   1   9  14       12.39       11.69      0.35 o 
   2   9  14       39.58       45.15      1.07 o 
   0  10  14        1.10        0.75      0.82 o 
   1  10  14       10.93       13.95      0.44 o 
   2  10  14        7.93        8.64      0.37 o 
   0  11  14        3.13        1.46      0.29 o 
   1  11  14        5.57        5.36      0.29 o 
   1   0  15       17.87       18.24      0.65 o 
   2   0  15       55.36       64.71      1.32 o 
   3   0  15        6.93        5.93      0.43 o 
   4   0  15        3.59        4.22      0.29 o 
   0   1  15        2.16        1.70      0.23 o 
   1   1  15        0.88        0.71      0.10 o 
   2   1  15       25.56       27.51      0.58 o 
   3   1  15        6.17        5.26      0.21 o 
   4   1  15       19.39       17.42      0.39 o 
   0   2  15       36.36       37.39      0.88 o 
   1   2  15       38.36       35.59      0.53 o 
   2   2  15       41.92       36.05      0.54 o 
   3   2  15       12.73        9.90      0.31 o 
   4   2  15        7.88        8.18      0.33 o 
   0   3  15       12.09       12.84      0.51 o 
   1   3  15      165.83      172.94      2.38 o 
   2   3  15       22.65       18.85      0.34 o 
   3   3  15       20.43       21.56      0.38 o 
   4   3  15        2.30        2.46      0.47 o 
   0   4  15       48.31       55.62      1.48 o 
   1   4  15       60.84       59.22      0.91 o 
   2   4  15        3.83        3.20      0.35 o 
   3   4  15        1.49        2.49      0.20 o 
   0   5  15      122.81      131.31      2.77 o 
   1   5  15       24.58       27.82      0.54 o 
   2   5  15       19.01       17.69      0.68 o 
   3   5  15       29.19       29.28      0.73 o 
   0   6  15        6.81        7.42      0.33 o 
   1   6  15       11.56       12.97      0.74 o 
   2   6  15       27.35       27.70      0.56 o 
   3   6  15        3.50        2.48      0.20 o 
   0   7  15        1.24        0.97      0.30 o 
   1   7  15       11.19       10.90      0.30 o 
   2   7  15       38.43       39.85      0.90 o 
   3   7  15        4.76        4.95      0.37 o 
   0   8  15       22.27       22.51      0.79 o 
   1   8  15       12.54       11.12      0.45 o 
   2   8  15        5.99        6.10      0.54 o 
   0   9  15        2.58        2.79      1.49 o 
   1   9  15        4.85        3.50      0.34 o 
   2   9  15       19.33       20.25      1.07 o 
   0  10  15        0.22        1.13      0.31 o 
   1  10  15       12.32        9.90      0.35 o 
   0   0  16        7.83        7.79      0.46 o 
   1   0  16       14.66       13.32      0.38 o 
   2   0  16       10.51       10.19      0.32 o 
   3   0  16       23.02       21.72      0.50 o 
   0   1  16        0.15        0.00      0.25 o 
   1   1  16        0.06        0.38      0.15 o 
   2   1  16        8.31        8.80      0.38 o 
   3   1  16        0.71        1.60      0.31 o 
   0   2  16       35.81       40.62      1.05 o 
   1   2  16       45.50       44.81      0.68 o 
   2   2  16        2.52        2.17      0.17 o 
   3   2  16        9.52        9.93      0.28 o 
   0   3  16        1.24        0.91      0.34 o 
   1   3  16       15.99       20.44      0.40 o 
   2   3  16        0.67        0.26      0.20 o 
   3   3  16        4.72        3.98      0.20 o 
   0   4  16       10.37        8.44      0.36 o 
   1   4  16       32.72       34.54      0.63 o 
   2   4  16        7.06        8.06      0.92 o 
   3   4  16       10.79       12.55      0.33 o 
   0   5  16        9.42        8.86      0.37 o 
   1   5  16        3.79        3.88      0.27 o 
   2   5  16        6.15        7.66      0.36 o 
   3   5  16       16.30       15.06      0.38 o 
   0   6  16        1.73        2.64      0.58 o 
   1   6  16        8.17        7.86      0.60 o 
   2   6  16       27.20       30.57      0.70 o 
   0   7  16        0.49        0.97      0.27 o 
   1   7  16        3.80        3.98      0.24 o 
   2   7  16        4.56        3.59      0.23 o 
   0   8  16        0.39        0.03      0.30 o 
   1   8  16        0.47        0.50      0.29 o 
   2   8  16        9.75        6.66      0.35 o 
   0   9  16        0.11        0.30      0.42 o 
   1   9  16        1.70        1.85      0.31 o 
   1   0  17        0.03        0.27      0.27 o 
   2   0  17       42.41       49.24      1.16 o 
   3   0  17       16.00       16.48      0.60 o 
   0   1  17      100.68       98.41      2.05 o 
   1   1  17       41.08       43.51      0.72 o 
   2   1  17        4.45        4.98      0.27 o 
   3   1  17        9.44        6.96      0.55 o 
   0   2  17        0.03        0.49      0.26 o 
   1   2  17       43.52       49.07      0.85 o 
   2   2  17        7.30        7.82      0.28 o 
   3   2  17        2.76        3.24      0.23 o 
   0   3  17      110.02       95.27      2.28 o 
   1   3  17        9.75        8.82      0.33 o 
   2   3  17        5.80        5.45      0.22 o 
   3   3  17        4.67        5.29      0.39 o 
   0   4  17        0.40        0.25      0.25 o 
   1   4  17       15.43       14.42      0.37 o 
   2   4  17        1.62        1.18      0.21 o 
   0   5  17       59.90       53.81      1.61 o 
   1   5  17       20.35       22.29      0.54 o 
   2   5  17        8.71        8.99      0.34 o 
   0   6  17        0.01        0.00      0.39 o 
   1   6  17        6.68        5.83      0.51 o 
   2   6  17        1.04        0.95      0.37 o 
   0   7  17        0.36        0.00      0.33 o 
   1   7  17        8.20        7.98      0.33 o 
   0   8  17        0.48        0.89      0.31 o 
   0   0  18      229.13      258.48     11.14 o 
   1   0  18        0.78        2.53      0.36 o 
   2   0  18        5.49        9.41      0.43 o 
   0   1  18       19.88       20.10      0.64 o 
   1   1  18       27.60       25.22      0.56 o 
   2   1  18        2.13        3.06      0.23 o 
   0   2  18       62.73       68.02      1.59 o 
   1   2  18       26.81       24.37      0.53 o 
   2   2  18       15.67       15.45      0.42 o 
   0   3  18       13.46       14.47      1.11 o 
   1   3  18       20.20       21.19      0.53 o 
   2   3  18        0.91        1.33      0.20 o 
   0   4  18       27.18       27.19      1.46 o 
   1   4  18        6.71        6.08      0.29 o 
   2   4  18        3.11        3.83      0.38 o 
   0   5  18        1.73        0.83      0.59 o 
   1   5  18        1.86        1.93      0.26 o 
   0   6  18       30.68       31.23      1.14 o 
   1   6  18        0.78        0.64      0.23 o 
   1   0  19        1.08        1.47      2.11 o 
   0   1  19        4.97        7.74      0.52 o 
   1   1  19       10.80       11.51      0.36 o 
   0   2  19       23.65       31.58      1.04 o 
   1   2  19       24.04       22.32      0.54 o 
   0   3  19       36.10       45.46      1.33 o 
   1   3  19        1.36        1.05      0.22 o 
   0   4  19        1.21        1.00      0.48 o 
                                                 
